# Supplementary material for: The WRKY28-BRC1 Transcription Factor Module Controls Shoot Branching in Brassica napus
Source: Plants (Basel). 2025 Feb 6;14(3):486. doi: 10.3390/plants14030486 (PMC11820759; doi:10.3390/plants14030486)
Supplement: Supplementary file 1 [file plants-14-00486-s001.zip › Table S1.xlsx]

## Sheet: Sheet1
Table S2: Primers used in this study
Primers for real-time quantitative PCR
Primer name	Primer sequence (5'-3')
BnACTIN2-F	CATCCATCGTCCACAG
BnACTIN2-R	ATCATCACAAGCATCCTT
BRC1-A03-F	AAGTTATCTAAGGACGAGAGAGCAAAAG
BRC1-A03-R	CTTGCAAAGAAGTTCTTCGGTCTCTTC
BRC1-C03-F	ATGAACAACAACAACAGAAGATCTCTCAG
BRC1-C03-R	GGTCAAGATGATTGTTTGATGTGTTGAAG
BRC1-C05-F	GGCACAGCAAGATCAAAACGGTG
BRC1-C05-R	AACCGGCCGTGATTGAACTTG
BRC1-A01-F	GGAGAAGATCATGAAGAGAAGACGACC
BRC1-A01-R	GCAAAGTTCTTCCATATTTTCTCCGCA
BRC1-C01-F	GTGTGGACAGTCGAGGATAGATGC
BRC1-C01-R	CTTCTACGGCATTTACTTGTGGTC
BnLAS-F	CTCATCACCTCCGTCGTCTACT
BnLAS-R	GTTTTCAGACAAGCCGATCCGT
BnCUC3-F	ATGGACGTCTCTGTGGCATTC
BnCUC3-R	AGTATCCAGCAGTAGTGGCTCT
BnPIN1-F	ATAACGGCGACGGACTTCTAC
BnPIN1-R	TCATGGCGTAAGGGTTGTTGG
BnAXR1-F	CGACCAGGGAAGAGAAAAGGG
BnAXR1-R	ACCATTACCCAAAAAGCTGAGG
BnMAX1-F	TTGACGAGTTTGGAGGACGTG
BnMAX1-R	TAGTGCCAACCAAACCCATGT
BnMAX2-F	GCTTGCACGTTTGATCCGAGA
BnMAX2-R	GCCGCCGTGATAGCTGAAT
BnRAX1-F	GCTGGTTTGAGGAGATGTGGG
BnRAX1-R	TCGTTGTCTGTTCTTCCCGGTA
qBnCYP707A3-F	TCCGGGCAATGAGTTAGCTAAAC
qBnCYP707A3-R	GGAAGAGCAAACGGTCCATACTG
qBnNCED3-F	GCTCGGCCGTAAGACCAAGTT
qBnNCED3-R	GGTCATCGCCGTAGAGATGCT
Primers for constructs in plant transformation
Primer name	Primer sequence (5'-3')
BRC1-A3C3-DT1-BsF	ATATATGGTCTCGATTGGGGAGGAAAGAGGCGACGAGTT
BRC1-A3C3-DT1-F0	TGGGGAGGAAAGAGGCGACGAGTTTTAGAGCTAGAAATAGC
BRC1-A3C3-DT2-R0	AACTGGTTTAACGGGTTAGAAACAATCTCTTAGTCGACTCTAC
BRC1-A3C3-DT2-BsR	ATTATTGGTCTCGAAACTGGTTTAACGGGTTAGAAACAA
BRC1-5copies-DT1-BsF	ATATATGGTCTCGATTGTCGGCTTACAAGACATGCTGTT
BRC1-5copies-DT1-F0	TGTCGGCTTACAAGACATGCTGTTTTAGAGCTAGAAATAGC
BRC1-5copies-DT2-R0	AACTTGAATGGTTGCTCACACACAATCTCTTAGTCGACTCTAC
BRC1-5copies-DT2-BsR	ATTATTGGTCTCGAAACTTGAATGGTTGCTCACACACAA
Primers for constructs in Dual-LUC assay
Primer name	Primer sequence (5'-3')
pC03.BRC1-0800-F	TTTTTGTGCCTTGCATTTATTGACT
pC03.BRC1-0800-R	GTCTTTTTGGGGTCTTGAAGCAAC
pA01.BRC1-0800-F	TCTTGATTCACTCCAATTCCAACAC
pC01.BRC1-0800-F	TCTTGATTCACTCCAATTCCAACAT
pA01/C01.BRC1-0800-R	TTTCGGGTCTTGAGTAGTTGAGATT
Primers for mutation sites identification
Primer name	Primer sequence (5'-3')
Brc1sg1A3-cxF	ACTCCAACTCCAACATATCAAGCAATCC
Brc1sg1A3-cxR	TGATGATGATGATGATTATT
Brc1sg1C3-cxF	CGACATCTTGATTCCCTCCAACTT
Brc1sg1C3-cxR	TGATGATGATGATGATT
Brc1sg2AC3-cxF	CCAAACCCGAGATCATAAAGATCA
Brc1sg2A3-cxR	AATATAAAGTTACAATTTCAGAG
Brc1sg2C3-cxR	AATATAAAAATTTCAGAGTAAC
SRC1sg2AC1-F	GGAGTCATCTCCGCTGCTGAAT
SRC1sg2AC1-R	TCTAGATGTCGCCAAAGAATTGTTT
SRC1sg12AC3-F	TCAAGAAACCAAGCAGAACGGAT
SRC1sg12AC3-R	GTTTAACGGGTTAGAAAGGCTGC
SRC1sg1C5-F	TGAAAGGGACAAGAGAC
SRC1sg1C5-R	TGGGTTTAGCTTGTGTA
Primers for EMSA
Primer name	Primer sequence (5'-3')
A01/C01.BRC1-probe-F	CAACATATCAAACAATCATCTTGACCATCATCATCAATTCCTACAA	Cy5
A01/C01.BRC1-probe-F (cold)	CAACATATCAAACAATCATCTTGACCATCATCATCAATTCCTACAA
A01/C01.BRC1-probe-R	TTGTAGGAATTGATGATGATGGTCAAGATGATTGTTTGATATGTTG
mA01/C01.BRC1-probe-F	CAACATATCAAACAATCATCAGAGAGATCATCATCAATTCCTACAA
mA01/C01.BRC1-probe-R	TTGTAGGAATTGATGATGATCTCTCTGATGATTGTTTGATATGTTG
