# Supplementary material for: The WRKY28-BRC1 Transcription Factor Module Controls Shoot Branching in Brassica napus
Source: Plants (Basel). 2025 Feb 6;14(3):486. doi: 10.3390/plants14030486 (PMC11820759; doi:10.3390/plants14030486)
Supplement: Supplementary file 1 [file plants-14-00486-s001.zip › Table S2.xlsx]

## Sheet: Sheet1
Table S2: Raw values in this study
Raw values of qPCR in Figure 2
sample	ct value	Δct	A03 Δct mean	ΔΔct	expression
sam-A01	28.86	6.5		-4.23333	18.8088
sam-A01	29.15	6.65		-4.08333	16.9514
sam-A01	28.65	6.41		-4.32333	20.0195
sam-C01	29.83	7.47		-3.26333	9.60199
sam-C01	29.73	7.23		-3.50333	11.3399
sam-C01	29.72	7.48		-3.25333	9.53566
sam-A03	33.1	10.74	10.7333	0.0066667	0.99539
sam-A03	33.69	11.19		0.456667	0.728668
sam-A03	32.51	10.27		-0.463333	1.37872
sam-C03	29.83	7.47		-3.26333	9.60199
sam-C03	29.59	7.09		-3.64333	12.4955
sam-C03	29.35	7.11		-3.62333	12.3234
sam-C05	32.14	9.78		-0.953333	1.93634
sam-C05	32.26	9.76		-0.973333	1.96337
sam-C05	33.08	10.84		0.106667	0.928731
sam-Actin	22.36
sam-Actin	22.5
sam-Actin	22.24
sample	ct value	Δct	westar mean	ΔΔct	expression	p value
9-A01	31.71	9.42		2.25333	0.209739	0.0343861
9-A01	30.83	8.24		1.07333	0.47522
9-A01	31.72	8.98		1.81333	0.284533
11-A01	32.26	9		1.83333	0.280616	0.0215231
11-A01	33.33	9.95		2.78333	0.145256
11-A01	32.62	8.96		1.79333	0.288505
13-A01	31.94	10.13		2.96333	0.128218	0.0357566
13-A01	31.86	9.95		2.78333	0.145256
13-A01	30.35	8.1		0.933333	0.523647
We-A01	30.31	7.86	7.16667	0.693333	0.618423
We-A01	29.15	6.83		-0.336667	1.26284
We-A01	29.62	6.81		-0.356667	1.28046
9-C01	32.85	10.56		0.936667	0.522439	0.0168332
9-C01	35.42	12.83		3.20667	0.108317
9-C01	33.52	10.78		1.15667	0.448548
11-C01	34.16	10.9		1.27667	0.412748	0.0106961
11-C01	35.14	11.76		2.13667	0.227405
11-C01	34.19	10.53		0.906667	0.533416
13-C01	33.05	11.24		1.61667	0.326088	0.00242458
13-C01	33.9	11.99		2.36667	0.193893
13-C01	33.98	11.73		2.10667	0.232183
We-C01	32.3	9.85	9.62333	0.226667	0.854607
We-C01	31.99	9.67		0.0466667	0.968171
We-C01	32.16	9.35		-0.273333	1.2086
9-A03	32.75	10.46		0.00666667	0.99539	0.952812
9-A03	32.74	10.15		-0.303333	1.23399
9-A03	33.53	10.79		0.336667	0.791869
11-A03	33.66	10.4		-0.0533333	1.03766	0.51446
11-A03	33.47	10.09		-0.363333	1.28639
11-A03	34.02	10.36		-0.0933333	1.06683
13-A03	32.31	10.5		0.0466667	0.968171	0.72226
13-A03	32.75	10.84		0.386667	0.764895
13-A03	32.53	10.28		-0.173333	1.12766
We-A03	33.28	10.83	10.4533	0.376667	0.770215
We-A03	32.7	10.38		-0.0733333	1.05214
We-A03	32.96	10.15		-0.303333	1.23399
9-C03	31.85	9.56		1.15333	0.449585	0.0147544
9-C03	31.94	9.35		0.943333	0.52003
9-C03	32.47	9.73		1.32333	0.399611
11-C03	32.85	9.59		1.18333	0.440333	0.0358265
11-C03	33.46	10.08		1.67333	0.313528
11-C03	32.6	8.94		0.533333	0.690956
13-C03	32.21	10.4		1.99333	0.251158	0.0240568
13-C03	31.09	9.18		0.773333	0.585064
13-C03	31.74	9.49		1.08333	0.471937
We-C03	30.69	8.24	8.40667	-0.166667	1.12246
We-C03	31.13	8.81		0.403333	0.756109
We-C03	30.98	8.17		-0.236667	1.17827
9-C05	32.38	10.09		0.323333	0.799221	0.853417
9-C05	31.98	9.39		-0.376667	1.29834
9-C05	32.76	10.02		0.253333	0.838956
11-C05	32.66	9.4		-0.366667	1.28937	0.203051
11-C05	32.97	9.59		-0.176667	1.13027
11-C05	32.79	9.13		-0.636667	1.55473
13-C05	31.63	9.82		0.0533333	0.963707	0.510221
13-C05	32.3	10.39		0.623333	0.649169
13-C05	31.97	9.72		-0.0466667	1.03288
We-C05	32.56	10.11	9.76667	0.343333	0.788218
We-C05	31.69	9.37		-0.396667	1.31646
We-C05	32.63	9.82		0.0533333	0.963707
9-act	22.29
9-act	22.59
9-act	22.74
11-act	23.26
11-act	23.38
11-act	23.66
13-act	21.81
13-act	21.91
13-act	22.25
We-act	22.45
We-act	22.32
We-act	22.81

## Sheet: Sheet2
Raw values of qPCR in Figure S2
sample	ct value	Δct	leaf-A01 as mean	ΔΔct	expression
leaf-A01	33.32	10.23	10.78	-0.55	1.46409
leaf-A01	33.35	10.95	10.78	0.17	0.888843
leaf-A01	33.68	11.16	10.78	0.38	0.768438
leaf-C01	34.41	11.32	10.78	0.54	0.687771
leaf-C01	33.61	11.21	10.78	0.43	0.742262
leaf-C01	34.23	11.71	10.78	0.93	0.524858
leaf-A03	36	12.91	10.78	2.13	0.228458
leaf-A03	38.51	16.11	10.78	5.33	0.0248605
leaf-A03	35.88	13.36	10.78	2.58	0.167241
leaf-C03	30.9	7.81	10.78	-2.97	7.83536
leaf-C03	30.85	8.45	10.78	-2.33	5.02805
leaf-C03	30.93	8.41	10.78	-2.37	5.16941
leaf-C05	33.08	9.99	10.78	-0.79	1.72907
leaf-C05	32.53	10.13	10.78	-0.65	1.56917
leaf-C05	32.15	9.63	10.78	-1.15	2.21914
			10.78
flower-A01	29.41	8.29	10.78	-2.49	5.61778
flower-A01	29.64	8.88	10.78	-1.9	3.73213
flower-A01	30.69	8.69	10.78	-2.09	4.25748
flower-C01	29.37	8.25	10.78	-2.53	5.77572
flower-C01	29.5	8.74	10.78	-2.04	4.11246
flower-C01	30.76	8.76	10.78	-2.02	4.05584
flower-A03	30.01	8.89	10.78	-1.89	3.70635
flower-A03	29.31	8.55	10.78	-2.23	4.69134
flower-A03	30.04	8.04	10.78	-2.74	6.6807
flower-C03	32.93	11.81	10.78	1.03	0.48971
flower-C03	31.67	10.91	10.78	0.13	0.913831
flower-C03	33.08	11.08	10.78	0.3	0.812252
flower-C05	28.38	7.26	10.78	-3.52	11.4716
flower-C05	28.46	7.7	10.78	-3.08	8.45614
flower-C05	29.19	7.19	10.78	-3.59	12.042
			10.78
AM-A01	28.86	6.5	10.78	-4.28	19.4271
AM-A01	29.15	6.65	10.78	-4.13	17.5087
AM-A01	28.65	6.41	10.78	-4.37	20.6776
AM-C01	29.83	7.47	10.78	-3.31	9.91766
AM-C01	29.73	7.23	10.78	-3.55	11.7127
AM-C01	29.72	7.48	10.78	-3.3	9.84916
AM-A03	33.1	10.74	10.78	-0.04	1.02811
AM-A03	33.69	11.19	10.78	0.41	0.752623
AM-A03	32.51	10.27	10.78	-0.51	1.42405
AM-C03	29.83	7.47	10.78	-3.31	9.91766
AM-C03	29.59	7.09	10.78	-3.69	12.9063
AM-C03	29.35	7.11	10.78	-3.67	12.7286
AM-C05	32.14	9.78	10.78	-1	2
AM-C05	32.26	9.76	10.78	-1.02	2.02792
AM-C05	33.08	10.84	10.78	0.06	0.959264
leaf-Actin	23.09
leaf-Actin	22.4
leaf-Actin	22.52
flower-Actin	21.12
flower-Actin	20.76
flower-Actin	22
AM-Actin	22.36
AM-Actin	22.5
AM-Actin	22.24

## Sheet: Sheet3
Raw values in Figure 3I
	WRKY28+A01			Vector+A01			p value
LUC	5722	6706	6473	8198	7101	7655
REN	471795	731694	525890	430600	428673	372716
LUC/REN	0.0121281	0.00916503	0.0123087	0.0190386	0.0165651	0.0205384	0.00822186
	WRKY28+C01			Vector+C01			p value
LUC	4695	6765	4311	6556	5659	6093
REN	315445	475610	303170	327001	295276	249969
LUC/REN	0.0148837	0.0142238	0.0142197	0.0200489	0.0191651	0.024375	0.0141806
	WRKY28+C03			Vector+C03			p value
LUC	3837	5729	3277	4563	4040	4824
REN	211714	324018	189953	210669	198659	237154
LUC/REN	0.0181235	0.0176811	0.0172516	0.0216596	0.0203364	0.0203412	0.0036535

## Sheet: Sheet4
Raw values of qPCR in Figure 5
sample	ct value	Δct	westar mean	ΔΔct	expression	p value (vs WT)	p value (vs #16)	p value (vs #18)
brc#4-LAS	27.46	8.22		-0.24	1.18099	0.812142
brc#4-LAS	27.67	8.79		0.33	0.795536
brc#4-LAS	27.37	8.54		0.08	0.946058
brc#21-LAS	26.62	8.23		-0.23	1.17283	0.968992
brc#21-LAS	26.69	8.42		-0.04	1.02811
brc#21-LAS	26.57	8.73		0.27	0.82932
brc#16-LAS	27.75	8.49		0.03	0.97942	0.589969
brc#16-LAS	27.45	8.21		-0.25	1.18921
brc#16-LAS	27.93	8.29		-0.17	1.12506
brc#18-LAS	26.78	7.84		-0.62	1.53688	0.0976346
brc#18-LAS	27.2	8.23		-0.23	1.17283
brc#18-LAS	27.32	7.98		-0.48	1.39474
WT-LAS	27.31	8.84	8.46	0.38	0.768438
WT-LAS	27.27	8.28		-0.18	1.13288
WT-LAS	27.44	8.26		-0.2	1.1487
brc#4-CUC3	26.09	6.85		-0.553333	1.46747	0.0815585
brc#4-CUC3	25.84	6.96		-0.443333	1.35974
brc#4-CUC3	25.91	7.08		-0.323333	1.25122
brc#21-CUC3	25.22	6.83		-0.573333	1.48796	0.143326
brc#21-CUC3	25.2	6.93		-0.473333	1.38831
brc#21-CUC3	25.08	7.24		-0.163333	1.11987
brc#16-CUC3	26.95	7.69		0.286667	0.819794	0.651259
brc#16-CUC3	26.48	7.24		-0.163333	1.11987
brc#16-CUC3	26.52	6.88		-0.523333	1.43727
brc#18-CUC3	26.7	7.76		0.356667	0.780967	0.316228
brc#18-CUC3	26.61	7.64		0.236667	0.848704
brc#18-CUC3	26.84	7.5		0.0966667	0.935191
WT-CUC3	26.14	7.67	7.40333	0.266667	0.831238
WT-CUC4	26.48	7.49		0.0866667	0.941696
WT-CUC5	26.23	7.05		-0.353333	1.27751
brc#4-RAX1	28.57	9.33		0.143333	0.905425	0.253489
brc#4-RAX1	28.14	9.26		0.0733333	0.950439
brc#4-RAX1	28.74	9.91		0.723333	0.605696
brc#21-RAX1	27.85	9.46		0.273333	0.827406	0.13118
brc#21-RAX1	27.65	9.38		0.193333	0.874583
brc#21-RAX1	27.9	10.06		0.873333	0.545884
brc#16-RAX1	27.83	8.57		-0.616667	1.53333	0.108511
brc#16-RAX1	28.25	9.01		-0.176667	1.13027
brc#16-RAX1	28.47	8.83		-0.356667	1.28046
brc#18-RAX1	28	9.06		-0.126667	1.09177	0.139268
brc#18-RAX1	27.82	8.85		-0.336667	1.26284
brc#18-RAX1	27.93	8.59		-0.596667	1.51222
WT-RAX1	27.93	9.46	9.18667	0.273333	0.827406
WT-RAX2	28.03	9.04		-0.146667	1.10701
WT-RAX3	28.24	9.06		-0.126667	1.09177
brc#4-PIN1	21.77	2.53		-0.47	1.38511	0.0392219	0.0495168	0.0832989
brc#4-PIN1	21.27	2.39		-0.61	1.52626
brc#4-PIN1	21.12	2.29		-0.71	1.6358
brc#21-PIN1	20.68	2.29		-0.71	1.6358	0.0456309	0.0597968	0.101584
brc#21-PIN1	20.71	2.44		-0.56	1.47427
brc#21-PIN1	20.38	2.54		-0.46	1.37554
brc#16-PIN1	22.24	2.98		-0.02	1.01396	0.595278
brc#16-PIN1	22.22	2.98		-0.02	1.01396
brc#16-PIN1	22.19	2.55		-0.45	1.36604
brc#18-PIN1	21.89	2.95		-0.05	1.03526	0.38998
brc#18-PIN1	21.77	2.8		-0.2	1.1487
brc#18-PIN1	21.83	2.49		-0.51	1.42405
WT-PIN1	21.92	3.45	3	0.45	0.732043
WT-PIN2	21.79	2.8		-0.2	1.1487
WT-PIN3	21.93	2.75		-0.25	1.18921
brc#4-AXR1	24.24	5		0.64	0.641713	0.012098	0.151462	0.100596
brc#4-AXR1	23.97	5.09		0.73	0.602904
brc#4-AXR1	24.21	5.38		1.02	0.493116
brc#21-AXR1	23.41	5.02		0.66	0.632878	0.010716	0.0781941	0.0574083
brc#21-AXR1	23.89	5.62		1.26	0.417544
brc#21-AXR1	23.58	5.74		1.38	0.384219
brc#16-AXR1	24.39	5.13		0.77	0.586417	0.0913056
brc#16-AXR1	23.95	4.71		0.35	0.784584
brc#16-AXR1	24.22	4.58		0.22	0.858565
brc#18-AXR1	23.69	4.75		0.39	0.76313	0.0650639
brc#18-AXR1	23.6	4.63		0.27	0.82932
brc#18-AXR1	24.38	5.04		0.68	0.624165
WT-AXR1	23.07	4.6	4.36	0.24	0.846745
WT-AXR2	23.31	4.32		-0.04	1.02811
WT-AXR3	23.34	4.16		-0.2	1.1487
brc#4-MAX1	24.96	5.72		-0.23	1.17283	0.119361
brc#4-MAX1	24.28	5.4		-0.55	1.46409
brc#4-MAX1	24.24	5.41		-0.54	1.45397
brc#21-MAX1	23.79	5.4		-0.55	1.46409	0.16986
brc#21-MAX1	23.8	5.53		-0.42	1.33793
brc#21-MAX1	23.61	5.77		-0.18	1.13288
brc#16-MAX1	24.87	5.61		-0.34	1.26576	0.074948
brc#16-MAX1	24.65	5.41		-0.54	1.45397
brc#16-MAX1	24.99	5.35		-0.6	1.51572
brc#18-MAX1	24.76	5.82		-0.13	1.09429	0.25848
brc#18-MAX1	24.48	5.51		-0.44	1.3566
brc#18-MAX1	24.96	5.62		-0.33	1.25701
WT-MAX1	24.59	6.12	5.95	0.17	0.888843
WT-MAX2	24.55	5.56		-0.39	1.31039
WT-MAX3	25.35	6.17		0.22	0.858565
brc#4-MAX2	24.45	5.21		-0.41	1.32869	0.755758
brc#4-MAX2	24.64	5.76		0.14	0.907519
brc#4-MAX2	24.53	5.7		0.08	0.946058
brc#21-MAX2	23.88	5.49		-0.13	1.09429	0.840017
brc#21-MAX2	23.87	5.6		-0.02	1.01396
brc#21-MAX2	23.71	5.87		0.25	0.840896
brc#16-MAX2	24.69	5.43		-0.19	1.14076	0.0974577
brc#16-MAX2	24.58	5.34		-0.28	1.21419
brc#16-MAX2	24.83	5.19		-0.43	1.34723
brc#18-MAX2	24.51	5.57		-0.05	1.03526	0.393769
brc#18-MAX2	24.57	5.6		-0.02	1.01396
brc#18-MAX2	24.43	5.09		-0.53	1.44393
WT-MAX2	24.33	5.86	5.62	0.24	0.846745
WT-MAX3	24.56	5.57		-0.05	1.03526
WT-MAX4	24.61	5.43		-0.19	1.14076
brc#4-Actin	19.24
brc#4-Actin	18.88
brc#4-Actin	18.83
brc#21-Actin	18.39
brc#21-Actin	18.27
brc#21-Actin	17.84
brc#16-Actin	19.26
brc#16-Actin	19.24
brc#16-Actin	19.64
brc#18-Actin	18.94
brc#18-Actin	18.97
brc#18-Actin	19.34
WT-Actin	18.47
WT-Actin	18.99
WT-Actin	19.18
sample	ct value	Δct	westar mean	ΔΔct	expression	p value (vs WT)	p value (vs #16)	p value (vs #18)
brc#4-NCED3	26.64	10.17		4.13	0.0571145	0.000887477	0.000705225	0.00218973
brc#4-NCED3	26.65	9.98		3.94	0.0651541
brc#4-NCED3	26.65	9.88		3.84	0.0698304
brc#21-NCED3	25.87	9.57		3.53	0.0865693	0.00114035	0.00101101	0.00299814
brc#21-NCED3	24.9	8.91		2.87	0.136787
brc#21-NCED3	24.95	9.05		3.01	0.124137
brc#16-NCED3	23.14	6.59		0.55	0.68302	0.146915
brc#16-NCED3	22.72	6.15		0.11	0.926588
brc#16-NCED3	23.01	6.51		0.47	0.721965
brc#18-NCED3	22.83	6.06		0.02	0.986233	0.203556
brc#18-NCED3	23.12	6.68		0.64	0.641713
brc#18-NCED3	23.05	6.49		0.45	0.732043
WT-NCED3	22.34	5.82	6.04	-0.22	1.16473
WT-NCED3	22.53	5.95		-0.09	1.06437
WT-NCED3	22.95	6.35		0.31	0.806642
brc#4-CYP707A3	21.38	4.91		-1.85667	3.6217	0.00621458	0.0111864	0.00946454
brc#4-CYP707A3	21.52	4.85		-1.91667	3.7755
brc#4-CYP707A3	21.13	4.36		-2.40667	5.30248
brc#21-CYP707A3	20.51	4.21		-2.55667	5.88347	0.00534034	0.00895171	0.00777104
brc#21-CYP707A3	20.79	4.8		-1.96667	3.90864
brc#21-CYP707A3	20.56	4.66		-2.10667	4.30695
brc#16-CYP707A3	22.91	6.36		-0.406667	1.32562	0.16739
brc#16-CYP707A3	22.29	5.72		-1.04667	2.06575
brc#16-CYP707A3	22.62	6.12		-0.646667	1.56555
brc#18-CYP707A3	22.59	5.82		-0.946667	1.92741	0.192887
brc#18-CYP707A3	22.61	6.17		-0.596667	1.51222
brc#18-CYP707A3	22.95	6.39		-0.376667	1.29834
WT-CYP707A3	23.33	6.81	6.76667	0.0433333	0.97041
WT-CYP707A3	23.96	7.38		0.613333	0.653685
WT-CYP707A3	22.71	6.11		-0.656667	1.57644
brc#4-Actin	16.47
brc#4-Actin	16.67
brc#4-Actin	16.77
brc#21-Actin	16.3
brc#21-Actin	15.99
brc#21-Actin	15.9
brc#16-Actin	16.55
brc#16-Actin	16.57
brc#16-Actin	16.5
brc#18-Actin	16.77
brc#18-Actin	16.44
brc#18-Actin	16.56
WT-Actin	16.52
WT-Actin	16.58
WT-Actin	16.6
